# Supplementary material for: A universal pipeline MosaicProt enables large-scale modeling and detection of chimeric protein sequences for studies on programmed ribosomal frameshifting
Source: Comput Struct Biotechnol J. 2025 Nov 12;27:5105–15. doi: 10.1016/j.csbj.2025.11.023 (PMC12664050; doi:10.1016/j.csbj.2025.11.023)
Supplement: Supplementary file 1 — Supplementary material [file mmc1.xlsx]

## Sheet: Table
Item	Tag	Example	AltORF	RefORF	AltORF type (Figure 2)	Explanation
1	5primeUTR_nonoverlapping_distance_X	MtrunA17_Chr4g0073331_1F_943-1032_90_MtrunA17_Chr4g0073331_1F_1036-1143_108_5primeUTR_nonoverlapping_distance_4	MtrunA17_Chr4g0073331_1F_943-1032_90	MtrunA17_Chr4g0073331_1F_1036-1143	4	An altORF is located in the 5'-UTR.
2	5primeUTR_overlapping_with_refORF	MtrunA17_Chr5g0428751_1F_2095-2373_279_MtrunA17_Chr5g0428751_2F_2342-2452_111_-2_iteration_1_5primeUTR_overlapping_with_refORF	MtrunA17_Chr5g0428751_1F_2095-2373_279	MtrunA17_Chr5g0428751_2F_2342-2452	2	An altORF is located in the 5'-UTR overlapping with the refORF.
3	Within_5prime_of_altORF	MtrunA17_Chr5g0428751_2F_230-337_108_MtrunA17_Chr5g0428751_3F_63-2468_2406_-1_iteration_0_Within_5prime_of_altORF	MtrunA17_Chr5g0428751_2F_230-337_108	MtrunA17_Chr5g0428751_3F_63-2468_2406	1	An altORF is nested within the refORF. Models are simulated in the 5' portion of the altORF (left side).
4	Within_3prime_of_altORF	MtrunA17_Chr5g0428751_2F_230-337_108_MtrunA17_Chr5g0428751_3F_63-2468_2406_-2_iteration_0_Within_3prime_of_altORF	MtrunA17_Chr5g0428751_2F_230-337_108	MtrunA17_Chr5g0428751_3F_63-2468_2406	1	An altORF is nested within the refORF. Models are simulated in the 3' portion of the altORF (right side).
5	3primeUTR_overlapping_with_refORF	MtrunA17_Chr4g0073331_1F_415-774_360_MtrunA17_Chr4g0073331_3F_270-770_501_-2_iteration_1_3primeUTR_overlapping_with_refORF	MtrunA17_Chr4g0073331_1F_415-774_360	MtrunA17_Chr4g0073331_3F_270-770_501	3	An altORF is located in the 3'-UTR overlapping with the refORF.
6	3primeUTR_nonoverlapping_distance_X	MtrunA17_Chr4g0063191_3F_174-470_297_MtrunA17_Chr4g0063191_1F_1-165_165_3primeUTR_nonoverlapping_distance_9	MtrunA17_Chr4g0063191_3F_174-470_297	MtrunA17_Chr4g0063191_1F_1-165_165	5	An altORF is located in the 3'-UTR.
7	Spanning_5prime_of_altORF	MtrunA17_Chr5g0428751_1F_193-465_273_MtrunA17_Chr5g0428751_2F_230-337_108_-2_iteration_1_Spanning_5prime_of_altORF	MtrunA17_Chr5g0428751_1F_193-465_273	MtrunA17_Chr5g0428751_2F_230-337_108	6	An altORF overlaps with both UTRs. It starts in the 5'-UTR and ends in the 3'-UTR. Models are simulated in the 5' portion of the altORF (left side).
8	Spanning_3prime_of_altORF	MtrunA17_Chr5g0428751_1F_193-465_273_MtrunA17_Chr5g0428751_2F_230-337_108_-1_iteration_0_Spanning_3prime_of_altORF	MtrunA17_Chr5g0428751_1F_193-465_273	MtrunA17_Chr5g0428751_2F_230-337_108	6	An altORF overlaps with both UTRs. It starts in the 5'-UTR and ends in the 3'-UTR. Models are simulated in the 3' portion of the altORF (right side).

## Sheet: Legend
Supplementary Data S1
Interpretation of eight types of chimeric model tags
Explanation of column titles and content:
Column letter	Column title	Explanation
B	Tag	The tag for each chimeric model is included in its unique identifier. It reflects the position of an altORF relative to the refORF and the side at which the models are simulated. The prime symbol (') is fully spelled to avoid computational problems. The word "distance" stands for the number of nucleotides that separate two adjacent ORFs (one is the refORF and the other is altORF 4 or altORF 5 in …
C	Example	Note that no iteration number is present in items 1 and 6 (Scenarios 4 and 5, respectively) because only one model is generated for each non-overlapping altORF. The model joins the altORF with the refORF. Simulation of other models involves iteration. Thus, multiple models are generated for Scenarios other than 4 and 5.
D	AltORF	MosaicProt makes no conceptual discrimination between altORFs and refORFs at the modeling step. ORFs present in the ref.fasta file (Input 2 of Module 2 in Figure 1; a FASTA-formatted canonical proteome list) are always treated as refORFs, and altORF–refORF pairs are modeled according to the scheme shown in Figure 2, which is duplicated in the current data. When two or more altORFs overlap, each a…
E	RefORF	MosaicProt makes no conceptual discrimination between altORFs and refORFs at the modeling step. ORFs present in the ref.fasta file (Input 2 of Module 2 in Figure 1; a FASTA-formatted canonical proteome list) are always treated as refORFs, and altORF–refORF pairs are modeled according to the scheme shown in Figure 2, which is duplicated in the current data. When two or more altORFs overlap, each a…
F	AltORF type (Figure 2)	This column relates tags to specific altORF types described in Figure 2. Figure 2 is copied below the table for convenience.
